# Supplementary material for: How to survive in the world’s third poplar: Insights from the genome of the highest altitude woody plant, Hippophae tibetana (Elaeagnaceae)
Source: Front Plant Sci. 2022 Dec 14;13:1051587. doi: 10.3389/fpls.2022.1051587 (PMC9797102; doi:10.3389/fpls.2022.1051587)
Supplement: Supplementary file 2 [file Table_1.xlsx]

## Sheet: Table S1
Table S1. Quality assessment of the assembled genome using BUSCOs.
Type	Number	Percentage
Complete BUSCOs (C)	1542	0.9554
Complete and single-copy BUSCOs (S)	1387	0.8594
Complete and duplicated BUSCOs (D)	155	0.096
Fragmented BUSCOs (F)	9	0.0056
Missing BUSCOs (M)	63	0.039
Total	1614	1
Note: Complete BUSCOs (C) include complete and single-copy BUSCOs (S) and complete and duplicated BUSCOs (D).

## Sheet: Table S2
Table S2. Summary of gene function annotations by different databases.
Indicators	Total	Nr	Swissprot	KEGG	KOG	TrEMBL	Interpro	GO	Overall
Number	33367	31931	26368	25171	23981	31732	30231	20081	32059
Percentage	-	0.957	0.7902	0.7544	0.7187	0.951	0.906	0.6018	0.9608
Number: The number of genes annotated to the corresponding database; Percentage (%): The ratio of genes annotated to the database compared with the total number of genes.

## Sheet: Table S3
Table S3. Non-coding RNA annotation information.
Type	Copy	Average length (bp)	Total length (bp)	Percentage of genome size
miRNA	164	125.69	20613	0.0012
tRNA	5221	75.67	395077	0.0223
rRNA	6823	198.79	1356358	0.0764
snRNA	5870	483	63180	0.0355

## Sheet: Table S4
Table S4. Repeat sequences of H. tibetana genome.
Type	Repeat Size (bp)	Percentage of genome size
TRF	718244440	0.4944
RepeatMasker	159761820	0.11
RepeatProteinMask	130616440	0.0899
De novo	974133696	0.6705
Total	1048649135	0.7218

## Sheet: Table S5
Table S5. Transposable elements (TEs) of H. tibetana genome.
Repeat type	Repeat size (bp)	Percentage of genome (%)
DNA transposons	40280180	2.77
LTR retroelements:	942054243	64.85
Ty1/Copia	280839955	19.33
Ty3/Gypsy	368917893	25.39
SINE retroelements	433590	0.03
LINE retroelements	7878805	0.54
Satellite	4129321	0.28
Unknown	29824118	2.05
Total	1009894389	69.52

## Sheet: Table S6
Table S6. Quantity of intact LTR-type in the three genomes.
	LTR Type	H. tibetana	H. rhamnoides	Z. jujuba
Copia	Ivana	347	179	660
	Alesia	125	214	44
	Ale	2229	1435	310
	Ikeros	109	138	200
	TAR	369	274	222
	Tork	1533	1355	612
	Angela	7	8	48
	SIRE	241	74	0
Gypsy	Reina	146	110	42
	Galadriel	257	174	101
	Retand	31	29	4
	Tekay	1	1	129
	CRM	149	82	603
	Athila	1367	528	29

## Sheet: Table S7
Table S7. Statistics of gene families between Hippophae tibetana and other 12 species.
Species	Genes number	Genes in families	Unclustered genes	Family number	Unique families	Average genes per family
Hippophae rhamnoides	30812	28895	1917	14122	197	2.05
Hippophae tibetana	33367	28982	4385	14273	512	2.03
Amborella trichopoda	17022	16380	642	12106	169	1.35
Arabidopsis thaliana	27444	24968	2476	12981	754	1.92
Cannabis sativa	25261	24700	561	12953	297	1.91
Fragaria viridis	26085	23031	3054	13725	655	1.68
Morus notabilis	21636	21040	596	13308	137	1.58
Oryza sativa	28577	25494	3083	12780	1264	1.99
Populus trichocarpa	31543	30654	889	13475	377	2.27
Prunus persica	23050	22599	451	13538	174	1.67
Rhamnella rubrinervis	27165	25625	1540	13781	568	1.86
Vitis vinifera	25676	24712	964	13623	294	1.81
Ziziphus jujuba	24191	23090	1101	12560	439	1.84

## Sheet: Table S8
Table S8. GO categories (biological process and molecular function) displaying the highest Ka/Ks ratios between Z. jujuba and H. tibetana.
GO categories	Description	Taxonomy	Ka/Ks	P-value
GO:0006289	nucleotide-excision repair	process	0.2914	0.0215
GO:0000160	phosphorelay signal transduction system	process	0.2679	0.0091
GO:0006355	regulation of transcription, DNA-templated	process	0.2312	0
GO:0045454	cell redox homeostasis	process	0.2135	0.0111
GO:0046983	protein dimerization activity	function	0.262	0.0001
GO:0004842	ubiquitin-protein transferase activity	function	0.2607	0.0029
GO:0008017	microtubule binding	function	0.2465	0.0448
GO:0003700	DNA-binding transcription factor activity	function	0.2456	0
GO:0043565	sequence-specific DNA binding	function	0.2385	0.0196
GO:0003676	nucleic acid binding	function	0.2252	0.0018
GO:0008375	acetylglucosaminyltransferase activity	function	0.2115	0.0043
GO:0005488	binding	function	0.2103	0

## Sheet: Table S9
Table S9. Positively selected genes identified in the H. tibetana genome.
Gene ID	Gene Symbol	Description	P-value
Hti000108	PAP23	Purple acid phosphatase 23	0.0102
Hti000116	ZYP1A	Synaptonemal complex protein 1	0.0078
Hti000449	PLDALPHA4	Phospholipase D alpha 4	0.0114
Hti000874	BRCA1	Protein BREAST CANCER SUSCEPTIBILITY 1 homolog	0.0143
Hti001225	Ermp1	Endoplasmic reticulum metallopeptidase 1	0.001
Hti001930	PSRP1	Ribosome-binding factor PSRP1, chloroplastic	0.0066
Hti001951	ABCB19	ABC transporter B family member 19	0.0026
Hti002635	At1g67690	Probable thimet oligopeptidase	0.0039
Hti003005	PERK12	Proline-rich receptor-like protein kinase PERK12	0.0217
Hti003826	SEC5A	Exocyst complex component SEC5A	0.0201
Hti004192	TOR	Serine/threonine-protein kinase TOR	0.0309
Hti004266	OM64	Outer envelope protein 64, mitochondrial	0.0171
Hti004388	AED3	Aspartyl protease AED3	0.0275
Hti004566	XRCC1	DNA-repair protein XRCC1	0.022
Hti004669	At2g46620	AAA-ATPase At2g46620	0.009
Hti005377	PNSB3	Photosynthetic NDH subunit of subcomplex B 3, chloroplastic	0.0117
Hti005850	RAD50	DNA repair protein RAD50	0.0084
Hti006318	At5g54890	CRS2-associated factor 2, mitochondrial	0.0058
Hti006754	WRI1	Ethylene-responsive transcription factor WRI1	0.0294
Hti007059	MSS1	tRNA modification GTPase MSS1, mitochondrial	0.0015
Hti009099	VAB	VAN3-binding protein	0.001
Hti009318	RLT2	Homeobox-DDT domain protein RLT2	0.0033
Hti009595	gmppA	Mannose-1-phosphate guanyltransferase alpha	0.0043
Hti010095	At2g04740	BTB/POZ domain-containing protein At2g04740	0.0045
Hti010665	TYRAAT1	Arogenate dehydrogenase 1, chloroplastic	0.0108
Hti010947	PAS1	Peptidyl-prolyl cis-trans isomerase PASTICCINO1	0.0169
Hti010972	At3g09310	UPF0161 protein At3g09310	0.0004
Hti011178	At1g62810	Primary amine oxidase	0.0022
Hti012181	GPAT1	Glycerol-3-phosphate acyltransferase 1	0.0042
Hti013144	DRD1	Protein CHROMATIN REMODELING 35	0
Hti014092	kxd1	KxDL motif-containing protein 1	0.0227
Hti014447	CAS	Calcium sensing receptor, chloroplastic	0.0243
Hti014800	MBD6	Methyl-CpG-binding domain-containing protein 6	0.0002
Hti014863	At3g45770	Enoyl-[acyl-carrier-protein] reductase, mitochondrial	0.001
Hti015620	SPA	Protein SPA, chloroplastic	0.0009
Hti015912	DDB_G0292410	Zinc finger CCCH domain-containing protein 15 homolog	0.0009
Hti016298	RPN2	Dolichyl-diphosphooligosaccharide--protein glycosyltransferase subunit 2	0.0158
Hti016331	ABCC5	ABC transporter C family member 5	0.0061
Hti017076	APSR1	Protein ALTERED PHOSPHATE STARVATION RESPONSE 1	0
Hti017415	At1g67720	Probable LRR receptor-like serine/threonine-protein kinase At1g67720	0.0027
Hti017505	PER64	Peroxidase 64	0.0055
Hti017924	SS4	Probable starch synthase 4, chloroplastic/amyloplastic	0.0002
Hti017926	At5g64500	Probable sphingolipid transporter spinster homolog 2	0
Hti017963	NAGS2	Probable amino-acid acetyltransferase NAGS2, chloroplastic	0
Hti018078	RUS4	Protein root UVB sensitive 4	0.0006
Hti018472	At1g74360	Probable LRR receptor-like serine/threonine-protein kinase At1g74360	0.0004
Hti018748	ALMT9	Aluminum-activated malate transporter 9	0.0124
Hti020025	MAP1A	Methionine aminopeptidase 1A	0
Hti020256	NCDN	Neurochondrin	0.0038
Hti020849	PIPC	SMR domain-containing protein At5g58720	0.0348
Hti021412	RH31	DEAD-box ATP-dependent RNA helicase 31	0.0196
Hti021668	APE2	DNA-(apurinic or apyrimidinic site) endonuclease 2	0.0037
Hti022128	At4g18930	Cyclic phosphodiesterase	0.0162
Hti022275	SBT2.2	Subtilisin-like protease SBT2.2	0.0043
Hti022975	APC7	Anaphase-promoting complex subunit 7	0.0068
Hti023325	RRT4	Rhamnogalacturonan I rhamnosyltransferase 1	0.0029
Hti023755	ABCC2	ABC transporter D family member 2, chloroplastic	0.0217
Hti024263	WDR44	WD repeat-containing protein 44	0.0091
Hti024683	At3g61320	UPF0187 protein At3g61320, chloroplastic	0.0339
Hti025083	CAP1	Cyclase-associated protein 1	0.0065
Hti025085	SPCC777.06c	Putative hydrolase C777.06c	0
Hti025481	CAX3	Vacuolar cation/proton exchanger 3	0.0064
Hti025857	Sas10	Something about silencing protein 10	0.0009
Hti026468	NRPE1	DNA-directed RNA polymerase V subunit 1	0.0128
Hti026795	FK	Delta(14)-sterol reductase	0.0037
Hti026964	SKIP34	Protein SKIP34	0.0118
Hti027054	At1g54610	Probable serine/threonine-protein kinase At1g54610	0.0011
Hti027139	SWI3B	SWI/SNF complex subunit SWI3B	0.0215
Hti027152	SAP5	Zinc finger A20 and AN1 domain-containing stress-associated protein 5	0.0001
Hti027192	AHK1	Histidine kinase 1	0.0004
Hti027287	KO	Ent-kaurene oxidase, chloroplastic	0.0241
Hti027322	CBSX3	CBS domain-containing protein CBSX3, mitochondrial	0.0052
Hti027579	D14	Strigolactone esterase D14	0.0317
Hti027796	LNG1	Protein LONGIFOLIA 1	0.0009
Hti034092	POLR3A	DNA-directed RNA polymerase III subunit RPC1	0.0076

## Sheet: Table S10
Table S10. Geographic samples locations of the four populations of H. tibetana for RAD seq.
Geographic region	Code	Longitude (E)	Latitude (N)	Elevation (m)
Mt. Everest, Tibet	XZZF	86.84	28.16	5042
Datong, Qinghai	QHDT	101.26	37.27	3126
Maizhokunggar, Tibet	MZGK	92.24	29.69	4380
Xiahe, Gansu	GSXH	102.5	35.03	3351
